# Supplementary material for: Root Foraging Performance and Life-History Traits
Source: Front Plant Sci. 2016 Jun 9;7:779. doi: 10.3389/fpls.2016.00779 (PMC4899455; doi:10.3389/fpls.2016.00779)
Supplement: Supplementary file 1 [file Table_1.CSV]

Table S1: Species identity and pot counts
Species	Abbreviation	Family	Year	Control.pots	LowContrast.pots	HighContrast.pots
Agrimonia eupatoria	Agr eup	Rosaceae	2014	7	6	7
Agrostis capillaris	Agr cap	Poaeae	2014	7	6	7
Achillea ptarmica	Ach pta	Asteraceae	2014	6	6	6
Bromus benekenii	Bro ben	Poaeae	2013	7	6	6
Carex ovalis	Car ova	Cyperaceae	2014	2	3	5
Carex vulpina	Car vul	Cyperaceae	2014	5	4	7
Centaurea stoebe	Cen sto	Asteraceae	2013	6	6	5
Cynosurus cristatus	Cyn cri	Poaeae	2014	5	4	7
Dianthus armeria	Dia arm	Caryophyllaceae	2014	7	6	7
Dianthus deltoides	Dia del	Caryophyllaceae	2014	7	6	7
Erysimum crepidifolium	Ery cre	Brassicaceae	2014	7	6	6
Filipendula vulgaris	Fil vul	Rosaceae	2014	6	5	7
Galium verum	Gal ver	Rubiaceae	2014	7	6	7
Geum rivale	Geu riv	Rosaceae	2014	7	6	7
Geum urbanum	Geu urb	Rosaceae	2013	6	6	7
Gypsophila paniculata	Gyp pan	Caryophyllaceae	2013	7	5	7
Helianthemum grandiflorum	Hel gra	Cistaceae	2014	7	6	7
Holcus lanatus	Hol lan	Poaeae	2013	4	6	6
Hypericum perforatum	Hyp per	Hypericaceae	2014	6	5	6
Hypochaeris radicata	Hyp rad	Asteraceae	2013	6	6	6
Inula hirta	Inu hir	Asteraceae	2014	6	6	6
Leontodon hispidus	Leo his	Asteraceae	2013	6	6	7
Linaria vulgaris	Lin vul	Plantaginaceae	2014	7	6	5
Lychnis flos-cuculi	Lyc flo	Caryophyllaceae	2014	3	6	7
Malva sylvestris	Mal syl	Malvaceae	2014	6	5	6
Plantago lanceolata	Pla lan	Plantaginaceae	2014	7	5	5
Potentilla recta	Pot rec	Asteraceae	2014	7	6	7
Prunella vulgaris	Pru vul	Lamiaceae	2014	3	3	4
Pseudolysimachion spicatum	Pse spi	Plantaginaceae	2014	7	6	5
Salvia pratensis	Sal pra	Lamiaceae	2013	7	5	7
Sanguisorba minor	San min	Rosaceae	2013	6	5	4
Scorzonera laciniata	Sco lac	Asteraceae	2013	7	6	7
Silene dioica	Sil dio	Caryophyllaceae	2014	7	6	7
Stachys germanica	Sta ger	Lamiaceae	2013	7	5	7
Thalictrum flavum	Tha fla	Ranunculaceae	2014	7	5	7
Thalictrum lucidum	Tha luc	Ranunculaceae	2014	4	4	7
Verbascum phoeniceum	Ver pho	Scrophulariaceae	2014	7	5	6
