# Supplementary material for: Root Foraging Performance and Life-History Traits
Source: Front Plant Sci. 2016 Jun 9;7:779. doi: 10.3389/fpls.2016.00779 (PMC4899455; doi:10.3389/fpls.2016.00779)
Supplement: Supplementary file 2 [file Table_2.CSV]

Table S2: Spearman's correlation coefficients (rho) for species traits
	Leaf area	SLA	Height at maturity	Generative reproduction potential	Vegetative reproduction potential	Shoot lifespan	Clonality	Lateral spread
Leaf area	1	0.27	0.04	0.07	-0.33	-0.07	-0.15	-0.31
SLA	0.27	1	0.05	-0.01	0.04	0.05	0.24	-0.04
Height at maturity	0.04	0.05	1	0.06	-0.18	-0.15	-0.12	-0.16
Generative reproduction potential	0.07	-0.01	0.06	1	-0.51	0.37	-0.23	-0.55
Vegetative reproduction potential	-0.33	0.04	-0.18	-0.51	1	-0.35	0.75	0.57
Shoot lifespan	-0.07	0.05	-0.15	0.37	-0.35	1	-0.17	-0.38
Clonality	-0.15	0.24	-0.12	-0.23	0.75	-0.17	1	NaN
Lateral spread	-0.31	-0.04	-0.16	-0.55	0.57	-0.38	NaN	1
